# Supplementary material for: Enhancing Early GI Disease Detection with Spectral Visualization and Deep Learning
Source: Bioengineering (Basel). 2025 Jul 30;12(8):828. doi: 10.3390/bioengineering12080828 (PMC12383988; doi:10.3390/bioengineering12080828)
Supplement: Supplementary file 1 [file bioengineering-12-00828-s001.zip]

Archive with 1 entries (1 files):
- bioengineering-3770192-supplementary.pdf
